# Supplementary material for: Toll-like receptor 2/6-stimulated HMC-1 mast cells promote keratinocyte migration in wound healing
Source: PLoS One. 2025 Jan 17;20(1):e0317766. doi: 10.1371/journal.pone.0317766 (PMC11741577; doi:10.1371/journal.pone.0317766)
Supplement: S1 Raw data — (ZIP) [file pone.0317766.s001.zip]

Archive with 102 entries (101 files):
- Archive/
- __MACOSX/._Archive
- Archive/5B-C48.jpg
- __MACOSX/Archive/._5B-C48.jpg
- Archive/3B-day6 FSL-1-HMC-1 CM 300dpi.tif
- __MACOSX/Archive/._3B-day6 FSL-1-HMC-1 CM 300dpi.tif
- Archive/5B-FHA48.jpg
- __MACOSX/Archive/._5B-FHA48.jpg
- Archive/4B-20221205-6 20221205_215101_Ch+Marker.jpg
- __MACOSX/Archive/._4B-20221205-6 20221205_215101_Ch+Marker.jpg
- Archive/5B-CA0.jpg
- __MACOSX/Archive/._5B-CA0.jpg
- Archive/3B-day12 tlr2and6300.jpg
- __MACOSX/Archive/._3B-day12 tlr2and6300.jpg
- Archive/1A-C24 h.jpg
- __MACOSX/Archive/._1A-C24 h.jpg
- Archive/1A-mito48 h.jpg
- __MACOSX/Archive/._1A-mito48 h.jpg
- Archive/5B-H24.jpg
- __MACOSX/Archive/._5B-H24.jpg
- Archive/1C-HMC-1 CM 0h (300dpi).JPG
- __MACOSX/Archive/._1C-HMC-1 CM 0h (300dpi).JPG
- Archive/5B-CA24.jpg
- __MACOSX/Archive/._5B-CA24.jpg
- Archive/3B-day1 FSL-1-HMC-1 CM 300dpi.tif
- __MACOSX/Archive/._3B-day1 FSL-1-HMC-1 CM 300dpi.tif
- Archive/1C-HMC-1 CM 24h (300dpi).JPG
- __MACOSX/Archive/._1C-HMC-1 CM 24h (300dpi).JPG
- Archive/3B-day12 control300.jpg
- __MACOSX/Archive/._3B-day12 control300.jpg
- Archive/5B-HA48.jpg
- __MACOSX/Archive/._5B-HA48.jpg
- Archive/5B-FH24.jpg
- __MACOSX/Archive/._5B-FH24.jpg
- Archive/2B-(orignal)Admin 2022-06-09 17h24m44s.jpg
- __MACOSX/Archive/._2B-(orignal)Admin 2022-06-09 17h24m44s.jpg
- Archive/1A-H24 h.jpg
- __MACOSX/Archive/._1A-H24 h.jpg
- Archive/1A-C0 h.jpg
- __MACOSX/Archive/._1A-C0 h.jpg
- Archive/3B-day1 FSL-1 300dpi.tif
- __MACOSX/Archive/._3B-day1 FSL-1 300dpi.tif
- Archive/1C-Control medium 0h (300dpi).JPG
- __MACOSX/Archive/._1C-Control medium 0h (300dpi).JPG
- Archive/3B-day3 FSL-1-HMC-1 CM 300dpi.tif
- __MACOSX/Archive/._3B-day3 FSL-1-HMC-1 CM 300dpi.tif
- Archive/1A-mito24 h.jpg
- __MACOSX/Archive/._1A-mito24 h.jpg
- Archive/5B-H48.jpg
- __MACOSX/Archive/._5B-H48.jpg
- Archive/Kwon-data-set-Nov8.xlsx
- __MACOSX/Archive/._Kwon-data-set-Nov8.xlsx
- Archive/3B-day6 HMC-1 CM 300dpi.tif
- __MACOSX/Archive/._3B-day6 HMC-1 CM 300dpi.tif
- Archive/5B-H0.jpg
- __MACOSX/Archive/._5B-H0.jpg
- Archive/3B-day6 FSL-1 300dpi.tif
- __MACOSX/Archive/._3B-day6 FSL-1 300dpi.tif
- Archive/5B-CA48.jpg
- __MACOSX/Archive/._5B-CA48.jpg
- Archive/5B-HA0.jpg
- __MACOSX/Archive/._5B-HA0.jpg
- Archive/5B-C24.jpg
- __MACOSX/Archive/._5B-C24.jpg
- Archive/5B-FHA24.jpg
- __MACOSX/Archive/._5B-FHA24.jpg
- Archive/3B-day3 HMC-1 CM 300dpi.tif
- __MACOSX/Archive/._3B-day3 HMC-1 CM 300dpi.tif
- Archive/1A-H0 h.jpg
- __MACOSX/Archive/._1A-H0 h.jpg
- Archive/1A-C48 h.jpg
- __MACOSX/Archive/._1A-C48 h.jpg
- Archive/3B-day3 Control medium 300dpi.tif
- __MACOSX/Archive/._3B-day3 Control medium 300dpi.tif
- Archive/3B-day12 tlr2and6 hmc-1cm300.jpg
- __MACOSX/Archive/._3B-day12 tlr2and6 hmc-1cm300.jpg
- Archive/3B-day1 HMC-1 CM 300dpi.tif
- __MACOSX/Archive/._3B-day1 HMC-1 CM 300dpi.tif
- Archive/3B-day6 Control medium 300dpi.tif
- __MACOSX/Archive/._3B-day6 Control medium 300dpi.tif
- Archive/1A-H48 h.jpg
- __MACOSX/Archive/._1A-H48 h.jpg
- Archive/5B-FH0.jpg
- __MACOSX/Archive/._5B-FH0.jpg
- Archive/1A-mito0 h.jpg
- __MACOSX/Archive/._1A-mito0 h.jpg
- Archive/5B-FHA0.jpg
- __MACOSX/Archive/._5B-FHA0.jpg
- Archive/3B-day3 FSL-1 300dpi.tif
- __MACOSX/Archive/._3B-day3 FSL-1 300dpi.tif
- Archive/1C-Control medium 24h (300dpi).JPG
- __MACOSX/Archive/._1C-Control medium 24h (300dpi).JPG
- Archive/3B-day12 hmc-1 cm300.jpg
- __MACOSX/Archive/._3B-day12 hmc-1 cm300.jpg
- Archive/5B-C0.jpg
- __MACOSX/Archive/._5B-C0.jpg
- Archive/5B-HA24.jpg
- __MACOSX/Archive/._5B-HA24.jpg
- Archive/5B-FH48.jpg
- __MACOSX/Archive/._5B-FH48.jpg
- Archive/3B-day1 Control medium 300dpi.tif
- __MACOSX/Archive/._3B-day1 Control medium 300dpi.tif
