# Supplementary material for: Toll-like receptor 2/6-stimulated HMC-1 mast cells promote keratinocyte migration in wound healing
Source: PLoS One. 2025 Jan 17;20(1):e0317766. doi: 10.1371/journal.pone.0317766 (PMC11741577; doi:10.1371/journal.pone.0317766)
Supplement: S1 Raw data — (ZIP) [file pone.0317766.s001.zip › Archive/Kwon-data-set-Nov8.xlsx]

## Sheet: Sheet1
Figure 1B
	HaCaT			HaCaT with HMC-1 CM
0	54.962	54.298	50.644	50.716	52.354	53.812
24	61.261	55.415	55.528	79.834	80.745	76.481
48	83.477	80.176	78.474	90.804	89.255	90.141
Figure 1D
	HaCaT			HaCaT with HMC-1 CM
0	0	0	0	0	0	0
24	3.848	5.741	5.192	11.421	15.416	15.278
48	34.513	37.917	38.482	100	99.845	98.145
Figure 2C
NL	Pam3CSK4		NL	HKLM		NL	Poly(I:C) HMW		NL	Poly(I:C) LMW		NL	LPS-EK
1	0.723461		1	8.3494		1	68.3983		1	46.7127		1	3.28711
1	0.815106		1	7.48017		1	70.0464		1	49.2472		1	3.4297
1	0.679011		1	8.27572		1			1	58.8132		1	4.89903
NL	FLA-ST		NL	FSL-1		NL	IMQ		NL	ssRNA40/LyoVec		NL	ODN2006
1	1.10023		1	0.672151		1	1.15162		1	0.827568		1	1.25233
1	1.09182		1	0.675936		1	1.70362		1	1.02331		1	1.58258
1	1.00337		1			1	1.42264		1	0.973298		1	1.32373
Figure 2D
24 h
NL	HMC-1	TLR1	TLR2	TLR3-1	TLR3-2	TLR4	TLR5	TLR6	TLR7	TLR8	TLR9
21.1	25	15.7	27.8	22.1	29.8	19	18.6	47	26.3	39.2	9.1
21.7	20.2	12.7	27.4	20.9	29.3	18.1	20.4	47.4	22.6	33.3	13.4
22.8	31.6	17.4	27.5	24.3	21.5	24.8	16.7	50	27.5	38.5	13.6
21.7	26.3	24.5	27.5	29.1	22.8	27.9	20.4	47.4	31.1	37.9	12.7
28.3	26.3	25.2	27.5	25.2	20.8	27.3	26.1	40	34.4	35	7.8
30.9	25.3	27.8	27.5	19.1	16.7	27.3	26.1	42.1	36.7	32	13.6
35.5	25.3	26.7	30	15.7	25	16.7	26.1	42.1	32	33.3	17.4
33.3	21.1	29.2	22.4	13	26.9	24.8	23.5	41.7	32.3	35	17.4
33.3	19.8	25	29.5	14.5	21.9	25.5	13	42.9	21.1	36	15.5
36.2	17.5	28	25.6	15.7	30.2	30.4	17.2	31.6	26.2	28	13.6
48 h
NL	HMC-1	TLR1	TLR2	TLR3-1	TLR3-2	TLR4	TLR5	TLR6	TLR7	TLR8	TLR9
70.1	95.7	95.7	95.7	70.1	70.1	95.7	90.4	100	95.7	93.5	90.4
66.8	100	89.2	89.2	72.5	72.5	100	92.1	100	100	95.7	92.1
65.2	95.8	95.8	95.8	78.2	78.2	95.8	90.4	100	95.8	92.1	90.4
72.4	93	93	93	73.1	73.1	93	89.5	100	93	93.9	89.5
70.1	94.7	94.7	94.7	72.1	72.1	94.7	90.1	100	94.7	95.8	90.1
65.2	100	89.1	89.1	70.2	70.2	100	92.6	100	100	93	92.6
63.2	95	95	95	75.8	77.9	95	90.7	100	95	95	90.7
68.9	100	88.2	88.2	68.2	68.2	100	89.1	100	100	90.1	89.1
70.3	90.2	90.2	90.2	75	75	98.2	88.3	100	98.2	92.4	88.3
69	96.7	96.7	96.7	68.2	77.4	96.7	88.2	100	96.7	91.1	88.2
Figure 3C
Day 3
vehicle	HMC-1 CM	T2/6 HMC-1 CM	T2/6
7.09239	6.13757	28.2774	24.3759
7.01984	7.56702	30.0647	23.444
5.9299	4.14763	33.0938	24.3394
Day 6
vehicle	HMC-1 CM	T2/6 HMC-1 CM	T2/6
49.538	51.358	53.5572	65.6094
50.9592	52.3244	56.6451	66.9828
47.047	49.4903	48.3651	65.2965
Day 12
vehicle	HMC-1 CM	T2/6 HMC-1 CM	T2/6
98.4783	98.8713	98.8443	99.0896
97.8417	98.8802	99.0302	99.1701
98.5135	98.4886	98.4549	98.7375
Figure 4C
IGFBP2			SCFR			PDGFA			VEGFA
HMC-1 CM	FSL-1-HMC-1 CM		HMC-1 CM	FSL-1-HMC-1 CM		HMC-1 CM	FSL-1-HMC-1 CM		HMC-1 CM	FSL-1-HMC-1 CM
1.33381	1.10658		0.70133	0.31707		0.52398	0.57584		0.26589	0.29974
1.32795	1.11939		0.66136	0.32698		0.53667	0.5983		0.25119	0.2931
Figure 4D
IGFBP2			SCFR			PDGFA			VEGFA
1	1.36491		1	1.17174		1	1.00975		1	3.17546
1	1.53306		1	2.08113		1	0.337155		1	3.74944
1	1.38734		1	1.51248		1	0.221117		1	2.11997
						1	1.1396
Figure 5A
hmc-1	t2/6 hmc-1	hacat	thp-1	imdm
247	230	0.038503	0.078812	0
282	218	0.005007	0.088398	0
250	230		0.078532	0
Figure 5C
	24 h										48 h
	28.2396	32.1854	31.9079	26.9113	25.5283	24.3977		27.2956	35.4215	34.5277	50.8305	55.3385		41.667	49.9892	42.5426	41.0109	44.0696
	35.1397	28.9576	30.8253	27.1493		37.523	32.0536	31.2942		33.8347		54.3732	55.1107	45.6911	43.2324	55.4404				52.9326
	50.4299	47.8239	46.4099	43.5769	45.7328	43.0601	36.6611	44.3735	46.2747	50.9341	61.0373	62.9452
	39.1533	37.7239	36.0426	31.4222	26.3554	29.7128	33.3905	28.6904	29.9483	33.8873		58.4159						58.6213	57.1834	58.0483
	76.2147	78.7213	78.4122	75.2133	78.3913	71.9685	66.9493	72.62	75.7826	76.331	100	100	100	100	100	100	100	100	100	100
	48.9359	50.6093	50.5306	47.7541	51.9085	52.7095	51.9566	52.7987	48.3216	50.7579	88.6469	94.2409	87.6755	81.1872	77.0774	84.5845	86.8726	83.5095	81.2525	75.6256
